# Supplementary material for: A novel partial lid for mechanical defeatherers reduced aerosol dispersion during processing of avian influenza virus infected poultry
Source: PLoS One. 2019 May 8;14(5):e0216478. doi: 10.1371/journal.pone.0216478 (PMC6505957; doi:10.1371/journal.pone.0216478)
Supplement: S1 Table — (XLSX) [file pone.0216478.s002.xlsx]

## Sheet: Sheet1
18sRNA in NIOSH samples (copies/m3)							Averaged
Size catogary	NIOSH 1	NOISH 2	NOISH 3	NOISH 4			Cover	Yes					Cover	No
≤ 1 µm	290000	525000	118000	28400			N1	N2	N3	N4			N1	N2	N3	N4
1-4 µm	718000	4490000	1330000	432000		≤ 1 µm	358450	248100	88350	63100		≤ 1 µm	1020000	705500	91950	80200
≥ 4 µm	3340000	12100000	6940000	7860000			440598	316642	106985	53598.7			1.03238e+06	255266	36840.3	73256.3
≤ 1 µm	46900	24200	12700	25200		1-4 µm	469000	5889000	4448000	3526000		1-4 µm	27559000	12945000	3355000	2596000
1-4 µm	469000	678000	516000	502000			331633	7.36947e+06	5.56069e+06	4.27658e+06			3.79589e+07	1.19572e+07	2.86378e+06	3.06036e+06
≥ 4 µm	15300000	9040000	10100000	6730000		≥ 4 µm	70150000	20770000	13700000	9215000		≥ 4 µm	100670000	48300000	10770000	12080000
≤ 1 µm	670000	472000	164000	101000			7.75696e+07	1.65887e+07	5.09117e+06	3.51432e+06			1.37645e+08	5.11945e+07	5.41644e+06	5.96798e+06
1-4 µm		11100000	8380000	6550000
≥ 4 µm	125000000	32500000	17300000	11700000
≤ 1 µm	1750000	886000	65900	132000
1-4 µm	54400000	21400000	5380000	4760000
≥ 4 µm	198000000	84500000	14600000	16300000
